# Supplementary material for: Polyaniline-Derived Nitrogen-Containing Carbon Nanostructures with Different Morphologies as Anode Modifier in Microbial Fuel Cells
Source: Int J Mol Sci. 2022 Sep 23;23(19):11230. doi: 10.3390/ijms231911230 (PMC9569864; doi:10.3390/ijms231911230)
Supplement: Supplementary file 1 [file ijms-23-11230-s001.zip]

Archive with 1 entries (1 files):
- ijms-1893579-supplementary.pdf
